# Supplementary material for: Genome-Wide Identification and Expression Profiling of the Di19 Gene Family in Sweet Potato and Its Two Diploid Relatives
Source: Genes (Basel). 2026 Jun 21;17(6):712. doi: 10.3390/genes17060712 (PMC13299491; doi:10.3390/genes17060712)
Supplement: Supplementary file 1 [file genes-17-00712-s001.zip]

Archive with 1 entries (1 files):
- Table S1 Expression profiles of sweet potato and its two diploid relatives under different conditions.xlsx
