# Supplementary material for: Genome-Wide Identification and Expression Profiling of the Di19 Gene Family in Sweet Potato and Its Two Diploid Relatives
Source: Genes (Basel). 2026 Jun 21;17(6):712. doi: 10.3390/genes17060712 (PMC13299491; doi:10.3390/genes17060712)
Supplement: Supplementary file 1 [file genes-17-00712-s001.zip › Table S1 Expression profiles of sweet potato and its two diploid relatives under different conditions.xlsx]

## Sheet: Ipomoea batatas
Tissue	Gene name	Stem	Leaf	Root
	IbDi19-1	1.00b	2.22a	2.74a
	IbDi19-2	1.00c	7.09a	1.85b
	IbDi19-3	1.00b	1.26a	0.38c
	IbDi19-4	1.00b	2.44a	2.55a
	IbDi19-5	1.00b	2.11a	0.96b
	IbDi19-6	1.00c	5.97a	2.77b
	IbDi19-7	1.00c	2.75b	6.71a
JA	Gene name	0h	1h	3h	6h	12h	24h
	IbDi19-1	1.01ab	2.89a	1.1ab	0.83b	0.49b	2.45ab
	IbDi19-2	2.77c	5.56bc	3.19c	3.67c	7.34b	11.92a
	IbDi19-3	1.01ab	1.17a	0.82ab	0.92ab	0.27c	0.72b
	IbDi19-4	1.01c	4.07a	2.95b	1.18c	2.63b	3.39ab
	IbDi19-5	1.02b	5.28a	2.42b	1.84b	2.08b	5.79a
	IbDi19-6	1.00b	6.84a	2.89b	2.44b	2.59b	7.53a
	IbDi19-7	1.01c	4.95b	6.24ab	2.65bc	2.73bc	8.82a
GA3	Gene name	0h	1h	3h	6h	12h	24h
	IbDi19-1	1.01d	0.41d	1.44d	90.55b	341.14a	73.55c
	IbDi19-2	1.00a	0.25c	0.23c	0.10d	0.40b	0.88a
	IbDi19-3	1.00b	0.51c	0.52c	0.62c	1.15b	1.79a
	IbDi19-4	1.01b	0.12d	0.44c	0.84b	2.27a	1.13b
	IbDi19-5	1.00b	0.15d	0.28d	0.63c	1.32a	0.53c
	IbDi19-6	1.00a	0.04d	0.13d	0.29c	0.44b	0.33bc
	IbDi19-7	1.01b	0.12c	0.73bc	1.73a	1.73a	1.30ab
IAA	Gene name	0h	1h	3h	6h	12h	24h
	IbDi19-1	1.05ab	1.02ab	1.49a	0.23c	1.21a	0.46bc
	IbDi19-2	1.00c	2.59b	2.37b	0.84c	3.83a	4.29a
	IbDi19-3	1.01a	0.38b	0.36bc	0.12d	0.15cd	0.25bcd
	IbDi19-4	1.00cd	2.24ab	1.08c	0.70d	2.07b	2.49a
	IbDi19-5	1.00d	1.62bc	1.46c	0.24e	1.73b	2.14a
	IbDi19-6	1.01c	1.65ab	1.47b	0.20d	1.66ab	1.96a
	IbDi19-7	1.00d	2.35b	2.99a	0.48e	1.71c	1.99c
cold	Gene name	0h	1h	3h	6h	12h	24h
	IbDi19-1	1.00d	30.94b	1.02d	21.7bc	2.93cd	67.89a
	IbDi19-2	1.01b	1.25b	0.58c	0.91bc	1.02b	2.08a
	IbDi19-3	1.00a	0.76ab	0.55b	0.79ab	0.60b	0.80ab
	IbDi19-4	1.00b	1.02b	0.42c	1.00b	0.62c	1.57a
	IbDi19-5	1.01bc	1.14b	0.29d	1.07b	0.45cd	2.54a
	IbDi19-6	1.01bc	1.07b	0.25c	0.96bc	0.38bc	2.16a
	IbDi19-7	1	0.91	0.29	1.31	0.39	1.38

## Sheet: Ipomoea triloba
Figure 9a	Gene name	leaf	stem	flower	flowerbud	root1	root2
	ItbDi19-1	46.3846	84.0901	26.4185	56.726	110.848	142.636
	ItbDi19-2	32.0634	35.4097	16.1522	14.2045	130.963	166.073
	ItbDi19-3	7.54882	6.85886	12.0833	6.41806	4.87934	9.1064
	ItbDi19-4	18.301	26.6409	23.9282	27.6379	31.9308	37.1214
	ItbDi19-5	11.6967	19.4273	61.5108	31.9852	38.7617	53.5257
	ItbDi19-6	11.5971	6.39895	7.7161e-05	8.20843	4.20208	13.9609
	ItbDi19-7	107.242	121.348	57.3477	77.2835	178.029	202.097
Figure 11a	Gene name	HOCO	ABA	BAP	GA3	IAA
	ItbDi19-1	22.2232	53.6801	30.1756	41.0817	23.2967
	ItbDi19-2	24.2954	21.3476	24.4629	22.248	22.7041
	ItbDi19-3	11.815	8.19526	13.0607	10.1289	11.665
	ItbDi19-4	25.5749	25.6722	28.836	30.3782	23.6427
	ItbDi19-5	28.2208	35.2481	30.5964	34.9076	24.4671
	ItbDi19-6	11.223	8.15218	15.9525	17.0135	14.7946
	ItbDi19-7	140.71	185.518	182.488	116.583	168.529
Figure 13a	Gene name	COCO	COLD	HECO	HEAT
	ItbDi19-1	25.0065	133.812	25.0891	27.696
	ItbDi19-2	18.6394	29.6081	15.0103	16.989
	ItbDi19-3	9.73221	7.37865	9.60789	7.72062
	ItbDi19-4	26.5319	4.7283	25.7718	28.5653
	ItbDi19-5	24.1499	27.3634	18.8322	16.6017
	ItbDi19-6	19.6128	7.5956	16.5605	20.6244
	ItbDi19-7	187.236	100.206	216.961	248.596
Figure 14a	Gene name	BICO	BABA	BTHT
	ItbDi19-1	16.7135	45.0883	48.5581
	ItbDi19-2	30.7329	41.5122	35.4353
	ItbDi19-3	19.1692	17.7791	13.4923
	ItbDi19-4	28.4321	26.5032	25.2091
	ItbDi19-5	33.4572	48.0981	40.5046
	ItbDi19-6	13.6539	21.8612	19.3582
	ItbDi19-7	55.3182	57.5285	65.0137
Figure 15a	Gene name	DSCO	MANN	NACL
	ItbDi19-1	26.3685	41.0355	39.9649
	ItbDi19-2	17.1686	25.4307	20.1008
	ItbDi19-3	10.4924	10.1312	8.05577
	ItbDi19-4	22.5322	33.3001	23.1449
	ItbDi19-5	25.8727	29.6505	27.5019
	ItbDi19-6	15.9659	12.0131	15.5981
	ItbDi19-7	124.792	180.132	121.684

## Sheet: Ipomoea trifida
Figure 9b	Gene name	leaf	callus_stem	stem	callus_flower	flower	flowerbud	root1	root2
	ItfDi19-1	74.3745	76.3415	145.902	94.7362	42.0189	69.1231	156.946	147.003
	ItfDi19-2	34.9569	33.8239	61.3785	41.5415	29.9877	13.7672	99.4872	104.311
	ItfDi19-3	1.09745	4.87679e-06	1.49106	0.289274	2.36196	1.31817	4.19378e-06	3.02622
	ItfDi19-4	20.9854	22.7773	22.9905	22.8262	23.1491	31.548	44.8513	24.4684
	ItfDi19-5	13.0683	27.5174	7.06628	21.3649	27.6012	17.4194	27.3666	28.5448
	ItfDi19-6	17.8787	10.6205	6.17019	14.1286	2.59228	8.92661	11.3705	4.9284
	ItfDi19-7	268.749	222.047	211.843	253.595	88.3343	136.122	625.639	605.661
Figure 11b	Gene name	HOCO	ABA	BAP	GA3	IAA
	ItfDi19-1	35.7662	36.0547	41.0983	39.7044	32.938
	ItfDi19-2	27.1061	22.5999	34.3903	28.8915	26.0597
	ItfDi19-3	2.57728e-05	3.80133e-05	1.83301e-05	1.83375e-05	0.292987
	ItfDi19-4	20.0276	16.7952	15.2306	18.5538	23.1823
	ItfDi19-5	14.2828	13.7807	17.1366	12.1208	13.8422
	ItfDi19-6	18.2676	18.5534	15.9024	19.3072	19.0506
	ItfDi19-7	347.744	189.629	181.847	193.915	395.105
Figure 13b	Gene name	COCO	COLD	HECO	HEAT
	ItfDi19-1	31.7394	58.2419	27.2821	28.6111
	ItfDi19-2	23.1919	28.5458	19.888	20.8398
	ItfDi19-3	4.01244e-05	0.758369	1.80669e-05	1.26936e-05
	ItfDi19-4	20.8944	13.6397	16.6617	15.8939
	ItfDi19-5	6.83117	9.35639	10.669	9.2443
	ItfDi19-6	25.2921	15.6214	27.101	37.9291
	ItfDi19-7	276.151	117.821	195.534	273.143
Figure 14b	Gene name	BICO	BABA	BTHT
	ItfDi19-1	29.0447	67.0146	40.9018
	ItfDi19-2	33.481	113.137	51.8433
	ItfDi19-3	0.42295	0.499901	0.872836
	ItfDi19-4	22.9047	37.4629	27.7085
	ItfDi19-5	13.7837	11.6965	23.3969
	ItfDi19-6	13.2693	12.5441	28.1384
	ItfDi19-7	108.251	70.9934	93.1458
Figure 15a	Gene name	DSCO	MANN	NACL
	ItfDi19-1	39.7413	51.4366	49.5494
	ItfDi19-2	23.1895	29.9929	27.9022
	ItfDi19-3	0.00152814	0.362754	2.83504e-05
	ItfDi19-4	13.8092	27.1477	18.4399
	ItfDi19-5	8.70959	10.5087	12.9815
	ItfDi19-6	21.3802	17.4144	24.734
	ItfDi19-7	152.101	311.731	166.645
